# Supplementary material for: Circulating Tumor DNA and Survival in Metastatic Breast Cancer: A Systematic Review and Meta-Analysis
Source: JAMA Netw Open. 2024 Sep 5;7(9):e2431722. doi: 10.1001/jamanetworkopen.2024.31722 (PMC11378006; doi:10.1001/jamanetworkopen.2024.31722)
Supplement: Supplement 2. — eTable 1. Detailed Search Strategy for Each Included Database eTable 2. Newcastle-Ottawa Score (NOS) Ratings for Included Studies [file jamanetwopen-e2431722-s002.xlsx]

## Sheet: Table of Contents
Supplemental Online Content
Dickinson K, Sharma A, Agnihotram R-KV, et al. Circulating tumor DNA and survival in metastatic breast cancer: a systematic review and meta-analysis. JAMA Netw Open. 2024;7(9):e2431722. doi:10.1001/jamanetworkopen.2024.31722
eTable 1. Detailed Search Strategy for Each Included Database
eTable 2. Newcastle-Ottawa Score (NOS) Ratings for Included Studies
This supplemental material has been provided by the authors to give readers additional information about their work.

## Sheet: eTable1
eTable 1. Detailed Search Strategy for Each Included Database
CINHAL
#	Query
1	(MH "Breast Neoplasms+")
2	TI ( ((breast* or mamma*) N4 (cancer* or tumo?r* or neo?plas* or carcinom* or oncolog* or sarcom* or malignanc*)) ) OR AB ( ((breast* or mamma*) N4 (cancer* or tumo?r* or neo?plas* or carcinom* or oncolog* or sarcom* or malignanc*)) )
3	S1 or S2
4	(MH "Neoplasm Metastasis+")
5	(MH "Disease Progression+")
6	TI ( (metasta* or ((disease* or tumo?r or cancer*) N3 (grow* or progress* or spread* or disseminat* or exacerbat*))) ) OR AB ( (metasta* or ((disease* or tumo?r or cancer*) N3 (grow* or progress* or spread* or disseminat* or exacerbat*))) )
7	S4 or S5 or S6
8	(MH "Cell-Free Nucleic Acids")
9	TI ( ((circulating or cell free or cell-free) N3 (DNA or "Deoxyribonucleic Acid" or mutation*)) ) OR AB ( ((circulating or cell free or cell-free) N3 (DNA or "Deoxyribonucleic Acid" or mutation*)) )
10	TI ( ((DNA or "deoxyribonucleic acid") N2 analysis*) ) OR AB ( ((DNA or "deoxyribonucleic acid") N2 analysis*) )
11	TI ctDNA OR AB ctDNA
12	S8 or S9 or S10 or S11
13	(MH "Survival") OR (MH "Survival Rate") OR (MH "Survival Analysis+")
14	(MH "Mortality")
15	(MH "Prognosis+")
16	TI ( (surviv* or progress* or outcome* or mortal* or death* or prognos* or (clinical N1 implication*) or (therap* N1 (effect* or response*))) ) OR AB ( (surviv* or progress* or outcome* or mortal* or death* or prognos* or (clinical N1 implication*) or (therap* N1 (effect* or response*))) )
17	S13 or S14 or S15 or S16
18	S3 and S7 and S12 and S17
Cochrane
#	Query
1	((breast* or mamma*) NEAR/4 (cancer* or tumo?r* or neo?plas* or carcinom* or oncolog* or sarcom* or malignanc*)):ti,ab,kw
2	(metasta* or ((disease* or tumo?r or cancer*) NEAR/3 (grow* or progress* or spread* or disseminat* or exacerbat*))):ti,ab,kw
3	((circulating or cell free or cell-free) NEAR/3 (DNA or "Deoxyribonucleic Acid" or mutation*)):ti,ab,kw
4	((DNA or "deoxyribonucleic acid") NEAR/2 analysis*):ti,ab,kw
5	ctDNA:ti,ab,kw
6	#3 or #4 or #5
7	(surviv* or progress* or outcome* or mortal* or death* or prognos* or (clinical NEAR/1 implication*) or (therap* NEAR/1 (effect* or response*))):ti,ab,kw
8	#1 and #2 and #6 and #7
Embase
#	Query
1	exp breast tumor/
2	((breast* or mamma*) adj4 (cancer* or tumo?r* or neo?plas* or carcinom* or oncolog* or sarcom* or malignanc*)).ti,ab,hw.
3	1 or 2
4	exp metastasis/
5	exp disease exacerbation/
6	(metasta* or ((disease* or tumo?r or cancer*) adj3 (grow* or progress* or spread* or disseminat* or exacerbat*))).ti,ab,hw.
7	4 or 5 or 6
8	exp circulating tumor DNA/
9	exp dna mutational analysis/
10	((circulating or cell free or cell-free) adj3 (DNA or "Deoxyribonucleic Acid" or mutation*)).ti,ab,hw.
11	((DNA or "deoxyribonucleic acid") adj2 analysis*).ti,ab,hw.
12	ctDNA.ti,ab,hw.
13	8 or 9 or 10 or 11 or 12
14	exp survival/ or exp survival analysis/
15	exp mortality/
16	exp prognosis/
17	(surviv* or progress* or outcome* or mortal* or death* or prognos* or (clinical adj1 implication*) or (therap* adj1 (effect* or response*))).ti,ab,hw.
18	14 or 15 or 16 or 17
19	3 and 7 and 13 and 18
Medline
#	Query
1	("27174596" or "32349306" or "26560360" or "30860573" or "30082476" or "34037346" or "31856868" or "33762647" or "33777770" or "33676547" or "27602761" or "31980592" or "28685160" or "31877464" or "34202466" or "31841262" or "31254045" or "35122700" or "34136741" or "34849446" or "32335491" or "25307450" or "32546646" or "32466779" or "35926241" or "27102299" or "27532364" or "30793491" or "29298…
2	exp Breast Neoplasms/
3	((breast* or mamma*) adj4 (cancer* or tumo?r* or neo?plas* or carcinom* or oncolog* or sarcom* or malignanc*)).tw,kf.
4	2 or 3
5	exp Neoplasm Metastasis/ or exp Disease Progression/
6	(metasta* or ((disease* or tumo?r or cancer*) adj3 (grow* or progress* or spread* or disseminat* or exacerbat*))).tw,kf.
7	5 or 6
8	Circulating Tumor DNA/ or DNA Mutational Analysis/
9	DNA, Neoplasm/
10	limit 9 to yr="2000 - 2017"
11	((circulating or cell free or cell-free) adj3 (DNA or "Deoxyribonucleic Acid" or mutation*)).tw,kf.
12	((DNA or "deoxyribonucleic acid") adj2 analysis*).tw,kf.
13	ctDNA.tw,kf.
14	or/8-13
15	exp Survival/ or exp Survival Analysis/ or exp Mortality/ or exp Prognosis/
16	(surviv* or progress* or outcome* or mortal* or death* or prognos* or (clinical adj1 implication*) or (therap* adj1 (effect* or response*))).tw,kf.
17	15 or 16
18	4 and 7 and 14 and 17
19	1 and 18
Web of Science
#	Query
1	(TI=(((breast* or mamma*) NEAR/4 (cancer* or tumo?r* or neo?plas* or carcinom* or oncolog* or sarcom* or malignanc*)))) OR AB=((((breast* or mamma*) NEAR/4 (cancer* or tumo?r* or neo?plas* or carcinom* or oncolog* or sarcom* or malignanc*))))
2	(TI=((metasta* or ((disease* or tumo?r or cancer*) NEAR/3 (grow* or progress* or spread* or disseminat* or exacerbat*))))) OR AB=((metasta* or ((disease* or tumo?r or cancer*) NEAR/3 (grow* or progress* or spread* or disseminat* or exacerbat*))))
3	(TI=(("circulating" or "cell free" or "cell-free") NEAR/3 (DNA or "Deoxyribonucleic Acid" or mutation*))) OR AB=((("circulating" or "cell free" or "cell-free") NEAR/3 (DNA or "Deoxyribonucleic Acid" or mutation*)))
4	(TI=(((DNA or "deoxyribonucleic acid") NEAR/2 analysis*))) OR AB=((((DNA or "deoxyribonucleic acid") NEAR/2 analysis*)))
5	(TI=(ctDNA)) OR AB=(ctDNA)
6	#3 OR #4 OR #5
7	(TI=((surviv* or progress* or outcome* or mortal* or death* or prognos* or (clinical NEAR/1 implication*) or (therap* NEAR/1 (effect* or response*))))) OR AB=(((surviv* or progress* or outcome* or mortal* or death* or prognos* or (clinical NEAR/1 implication*) or (therap* NEAR/1 (effect* or response*)))))
8	#1 AND #2 AND #6 AND #7

## Sheet: eTable2
eTable 2. Newcastle-Ottawa Score (NOS) Ratings for Included Studies
Source	Selection:	Selection:	Selection:	Selection:	Selection: Overall Score	Comparability:	Comparability:	Comparability: Overall score	Outcome:	Outcome:	Outcome:	Outcome: Overall score	Overall score	RISK OF BIAS
	Representativeness of the exposed cohort	Selection of non-exposed cohort	Ascertainment of exposure	Outcome not present at start of study		Controls for level of age	Controls for ECOG		Assessment of outcome	Was follow-up long enough	Adequacy of follow-up
Bai (2021)	1	1	1	1	4	1	0	1	1	1	0	2	7	LOW
Chandarlapaty (2016)	1	1	1	1	4	1	1	2	1	1	0	2	8	LOW
Chen (2023)	1	1	1	1	4	1	0	1	1	1	0	2	7	LOW
Chin (2022)	1	1	1	1	4	1	0	1	1	1	0	2	7	LOW
Clatot (2016)	1	1	1	1	4	1	0	1	1	1	0	2	7	LOW
Cristofanilli (2016)	1	1	1	1	4	1	1	2	1	1	0	2	8	LOW
Crucitta (2023)	1	1	1	1	4	1	1	2	1	1	0	2	8	LOW
Del Re (2020)	1	1	1	1	4	1	1	2	1	1	0	2	8	LOW
Fribbens (2016)	1	1	1	1	4	1	0	1	1	1	0	2	7	LOW
Fribbens (2018)	1	1	1	1	4	1	0	1	1	1	0	2	7	LOW
Fuentes-Antrás (2023)	1	1	1	1	4	1	1	2	1	1	1	3	7	LOW
Guan (2023)	1	1	1	1	4	1	1	2	1	1	1	3	9	LOW
Gyanchandani (2017)	1	1	1	1	4	1	0	1	1	1	0	2	7	LOW
Hu (2021)	1	1	1	1	4	1	1	2	1	1	1	3	9	LOW
Kingston (2021)	1	1	1	1	4	1	0	1	1	1	0	2	7	LOW
Kumar (2018)	1	1	1	1	4	1	0	1	1	1	1	3	8	LOW
Lee (2023)	1	1	1	1	4	1	0	1	1	1	0	2	7	LOW
Li (2020)	1	1	1	1	4	1	0	1	1	1	0	2	7	LOW
Liu (2021)	1	1	1	1	4	1	1	2	1	1	0	2	8	LOW
Liu (2022)	1	1	1	1	4	1	0	1	1	1	0	2	7	LOW
Mosele (2020)	1	1	1	1	4	1	0	1	1	1	0	2	7	LOW
Moynahan (2017)	1	1	1	1	4	1	1	2	1	1	0	2	8	LOW
O'Leary (2018)	1	1	1	1	4	1	1	2	1	1	0	2	8	LOW
Page (2017)	1	1	1	1	4	1	0	1	1	1	0	2	7	LOW
Page (2021)	1	1	1	1	4	1	0	1	1	1	0	2	7	LOW
Pascual (2023)	1	1	1	1	4	1	1	2	1	1	0	2	9	LOW
Raimondi (2021)	1	1	1	1	4	1	1	2	1	1	0	2	8	LOW
Schiavon (2015)	1	1	1	1	4	1	0	1	1	1	1	3	8	LOW
Sharma (2021)	1	1	1	1	4	1	1	2	1	1	1	3	9	LOW
Spoerke (2016)	1	1	1	1	4	1	1	2	1	1	0	2	8	LOW
Tang (2022)	1	1	1	1	4	1	1	2	1	1	1	3	9	LOW
Tsiji (2022)	1	1	1	1	4	1	1	2	1	1	0	2	8	LOW
Wang (2023)	1	1	1	1	4	1	0	1	1	1	1	3	9	LOW
Yi (2020)_1	1	1	1	1	4	1	0	1	1	1	0	2	7	LOW
Yi (2020)_2	1	1	1	1	4	1	0	1	1	1	0	2	7	LOW
Yi (2020)_3	1	1	1	1	4	1	0	1	1	1	0	2	7	LOW
Zhang (2022)	1	1	1	1	4	1	0	1	1	1	0	2	7	LOW
Thresholds used to convert the Newcastle-Ottawa scale to AHRQ standards (good, fair, and poor):
Good quality/low risk of bias: 3 or 4 stars in selection domain AND 1 or 2 stars in comparability domain AND 2 or 3 stars in outcome/exposure domain
Fair quality/medium risk of bias: 2 stars in selection domain AND 1 or 2 stars in comparability domain AND 2 or 3 stars in outcome/exposure domain.
Poor quality/high risk of bias: 0 or 1 star in selection domain OR 0 stars in comparability domain OR 0 or 1 stars in outcome/exposure domain
